# Supplementary material for: ﻿An updated checklist of Anopheles (Diptera, Culicidae) of Colombia with new records and distribution data
Source: Zookeys. 2025 Mar 12;1231:169–89. doi: 10.3897/zookeys.1231.133711 (PMC11923593; doi:10.3897/zookeys.1231.133711)
Supplement: Supplementary material 1 — Data on Anopheles species occurrence in Colombia [file zookeys-1231-169_article-133711__-s001.xlsx]

## Sheet: Hoja1
species	Latitude	Longitude	Municipality	Department	Year collection	Sources
Anopheles albimanus	7.86761	-76.5766	Apartado	Antioquia	2014	Own data unplublished
Anopheles albimanus	8.53069	-76.3336	Arboletes	Antioquia	2013	Altamiranda-Saavedra et al. 2023
Anopheles albimanus	8.56747	-76.4126	Arboletes	Antioquia	2013	Altamiranda-Saavedra et al. 2023
Anopheles albimanus	7.35581	-76.4896	Mutatá	Antioquia	2014	Own data unplublished
Anopheles albimanus	8.48019	-76.6647	Necocli	Antioquia	2013	Own data unplublished
Anopheles albimanus	7.94194	-74.8292	Nechi	Antioquia	2019	Naranjo-Díaz et al. 2023
Anopheles albimanus	8.66081	-76.5799	San Juan de Urabá	Antioquia	2014	Own data unplublished
Anopheles albimanus	7.71103	-75.5094	Tarazá	Antioquia	2015	Own data unplublished
Anopheles albimanus	8.13403	-76.656	Turbo	Antioquia	2014	Altamiranda-Saavedra et al. 2023
Anopheles albimanus	8.15206	-76.728	Turbo	Antioquia	2014	Altamiranda-Saavedra et al. 2023
Anopheles albimanus	8.08333	-76.7333	Turbo	Antioquia	2007-2008	Gutierrez et al. 2009
Anopheles albimanus	2.56681	-77.8885	Guapí	Cauca	2009	Own data unplublished
Anopheles albimanus	2.56444	-77.8737	Penitente	Cauca	2022	GBIF 2024
Anopheles albimanus	2.58847	-77.8851	La Sabana	Cauca	2022	GBIF 2024
Anopheles albimanus	2.61512	-77.8015	Limones	Cauca	2021	GBIF 2024
Anopheles albimanus	2.63368	-77.7628	El Carmelo	Cauca	2021	GBIF 2024
Anopheles albimanus	2.63895	-77.5924	Coteje	Cauca	2021	GBIF 2024
Anopheles albimanus	2.67032	-77.6429	Velasquez	Cauca	2021	GBIF 2024
Anopheles albimanus	2.73597	-77.6765	Sa Miguel del Rio	Cauca	2022	GBIF 2024
Anopheles albimanus	2.87585	-77.6294	Puerto Saija	Cauca	2021	GBIF 2024
Anopheles albimanus	2.55343	-77.8351	Temuey	Cauca	2022	GBIF 2024
Anopheles albimanus	2.55862	-77.8658	Sansón	Cauca	2023	GBIF 2024
Anopheles albimanus	2.58456	-77.7817	Joanico	Cauca	2022	GBIF 2024
Anopheles albimanus	2.59377	-77.8884	Santa Rosa	Cauca	2022	GBIF 2024
Anopheles albimanus	2.60002	-77.8757	Chamon	Cauca	2022	GBIF 2024
Anopheles albimanus	2.61069	-77.814	Quiroga	Cauca	2022	GBIF 2024
Anopheles albimanus	2.61374	-77.8158	Quiroga	Cauca	2022	GBIF 2024
Anopheles albimanus	2.64029	-77.5905	Coteje	Cauca	2021	GBIF 2024
Anopheles albimanus	2.65943	-77.6231	Cheté	Cauca	2021	GBIF 2024
Anopheles albimanus	2.70108	-77.6598	El Charco	Cauca	2021	GBIF 2024
Anopheles albimanus	2.75264	-77.6637		Cauca	2021	GBIF 2024
Anopheles albimanus	2.77742	-77.6838	Brazo Corto	Cauca	2021	GBIF 2024
Anopheles albimanus	2.86641	-77.6234	Nueva Esperanza	Cauca	2022	GBIF 2024
Anopheles albimanus	5.7125	-77.2708	Nuquí	Chocó	2008	Calle et al. 2008
Anopheles albimanus	8.74765	-76.1295	Canalete	Córdoba	2014	Own data unplublished
Anopheles albimanus	7.71381	-75.5126	Santa Clara	Córdoba	2015	Altamiranda-Saavedra et al. 2023
Anopheles albimanus	7.86986	-75.8511	Montelíbano	Córdoba	2014	Altamiranda-Saavedra et al. 2023
Anopheles albimanus	7.91533	-75.8333	Montelíbano	Córdoba	2014	Altamiranda-Saavedra et al. 2023
Anopheles albimanus	8.73281	-75.9042	Monteria	Córdoba	2013	Own data unplublished
Anopheles albimanus	8.84334	-75.8205	Monteria	Córdoba	1969	GBIF 2024
Anopheles albimanus	9.21658	-76.1514	Moñitos	Córdoba	2013	Altamiranda-Saavedra et al. 2023
Anopheles albimanus	9.16858	-76.1577	Moñitos	Córdoba	2013	Altamiranda-Saavedra et al. 2023
Anopheles albimanus	8.95714	-76.2381	Puerto Escondido	Córdoba	2016	Own data unplublished
Anopheles albimanus	9.39564	-75.7747	San Antero	Córdoba	2013	Altamiranda-Saavedra et al. 2023
Anopheles albimanus	9.29358	-75.7889	San Antero	Córdoba	2013	Altamiranda-Saavedra et al. 2023
Anopheles albimanus	8.04303	-76.09	Tierralta	Córdoba	2015	Montoya et al. 2017
Anopheles albimanus	8.25	-76.1333	Valencia	Córdoba	2007	Gutierrez et al. 2009
Anopheles albimanus	2.60389	-77.9299	Santa Bárbara	Nariño	2022	GBIF 2024
Anopheles albimanus	2.54976	-77.943	Santa Bárbara	Nariño	2022	GBIF 2024
Anopheles albimanus	2.58304	-77.94	Santa Bárbara	Nariño	2022	GBIF 2024
Anopheles albimanus	1.80692	-78.7707	Tumaco	Nariño	2009-2015	Galeano-Castañeda et al. 2019
Anopheles albimanus	1.61667	-78.7333	Tumaco	Nariño	2009-2010	Naranjo_Díaz et al. 2014
Anopheles albimanus	1.76667	-78.7833	Tumaco	Nariño	2009-2010	Naranjo_Díaz et al. 2014
Anopheles albimanus	2.01183	-78.6443	Francisco Pizarro	Nariño	2015	Galeano-Castañeda et al. 2019
Anopheles albimanus	4.78294	-75.7388	Pereira	Risaralda	2012	Galeano-Castañeda et al. 2019
Anopheles albimanus	4.31906	-76.0759	El Zarzal	Valle del Cauca	2011	Own data unplublished
Anopheles albimanus	4.16449	-76.288	Riofrío	Valle del Cauca	2012	Galeano-Castañeda et al. 2019
Anopheles albimanus	3.25576	-77.4288	Buenaventura	Valle del Cauca	1994	Solarte et al. 1996
Anopheles albimanus	3.23418	-76.5104	Buenaventura	Valle del Cauca	2023	GBIF 2024
Anopheles albimanus	4.25	-74.1833	Bogota	Bogota	1988	SIB (2020) (2020)
Anopheles albimanus	5.15264	-75.0362	Fresno	Tolima	1967	SIB (2020)
Anopheles albimanus	8.3676	-7.65498	Turbo	Antioquia	2015	SIB (2020)
Anopheles albimanus	8.3425	-76.5545	Turbo	Antioquia	2015	SIB (2020)
Anopheles albimanus	8.3492	-76.5516	Turbo	Antioquia	2015	SIB (2020)
Anopheles albimanus	8.84334	-75.8205	Monteria: 13 Km Ne Of On Road To Cerete; Turipana	Cordoba	2015	SIB (2020)
Anopheles albitarsis F	6.18317	-67.4938	Puerto Carreño	Vichada	2009	Jimenez et al. 2012
Anopheles albitarsis_s.l.	7.52325	-74.7254	El Bagre	Antioquia	2008-2010	Naranjo-Díaz et al. 2013
Anopheles albitarsis_s.l.	7.94194	-74.8292	Nechi	Antioquia	2013	Naranjo-Díaz et al. 2023
Anopheles albitarsis_s.l.	7.61	-74.71	El Bagre	Antioquia	2016	SIB (2020)
Anopheles albitarsis_s.l.	7.72	-74.66	El Bagre	Antioquia	2016	SIB (2020)
Anopheles albitarsis_s.l.	7.68	-74.71	El Bagre	Antioquia	2016	SIB (2020)
Anopheles albitarsis_s.l.	8.11	-74.77	Nechi	Antioquia	2006	SIB (2020)
Anopheles albitarsis_s.l.	8.64	-72.74	Tibu	Norte de Santander	2006	SIB (2020)
Anopheles albitarsis_s.l.	4.14669	-73.6187	Villavicencio	Meta	1947	SIB (2020)
Anopheles albitarsis_s.l.	7.58278	-75.3502	Cáceres	Antioquia	2008	Calle et al. 2008
Anopheles albitarsis_s.l.	7.67997	-74.8953	Caucasia	Antioquia	2014	Own data unplublished
Anopheles albitarsis_s.l.	8.57178	-76.4056	Arboletes	Antioquia	2013	Own data unplublished
Anopheles albitarsis_s.l.	7.53903	-75.3664	Tarazá	Antioquia	2015	Montoya et al. 2017
Anopheles albitarsis_s.l.	9.21256	-76.1699	Moñitos	Córdoba	2013	Own data unplublished
Anopheles albitarsis_s.l.	9.39364	-75.77	San Antero	Córdoba	2013	Own data unplublished
Anopheles albitarsis_s.l.	4.11667	-75.77	Villavicencio	Meta	2008	Ahumada et al. 2013
Anopheles albitarsis_s.l.	-0.317333	-74.6779	Puerto Leguizamo	Putumayo	2006	Orjuela et al. 2013
Anopheles albitarsis_s.l.	0.183444	-75.8506	Puerto Leguizamo	Putumayo	2006	Orjuela et al. 2013
Anopheles albitarsis_s.l.	0.333889	-76.5339	Puerto Asis	Putumayo	2006	Orjuela et al. 2013
Anopheles albitarsis_s.l.	6.18317	-67.4938	Puerto Carreño	Vichada	2009	Jimenez et al. 2012
Anopheles albitarsis_s.l.	7.48333	-74.85	Zaragoza	Antioquia	2008	Gutierrez et al. 2009
Anopheles albitarsis_s.l.	7.58333	-74.8167	El Bagre	Antioquia	2008	Gutierrez et al. 2009
Anopheles apicimacula	7.866	-76.576	Apartado	Antioquia	2014	Álvarez et al. 2019
Anopheles apicimacula	7.582	-75.23	Cáceres	Antioquia	2014	Álvarez et al. 2019
Anopheles apicimacula	8.426	-76.784	Necoclí	Antioquia	2009	Álvarez et al. 2019
Anopheles apicimacula	8.664	-76.55	San Juan de Urabá	Antioquia	2014	Álvarez et al. 2019
Anopheles apicimacula	8.66631	-76.5495	San Juan de Urabá	Antioquia	2014	Own data unplublished
Anopheles apicimacula	2.56444	-77.8737	Penitente	Cauca	2022	GBIF 2024
Anopheles apicimacula	2.61512	-77.8015	Limones	Cauca	2022	GBIF 2024
Anopheles apicimacula	2.63368	-77.7628	El Carmelo	Cauca	2022	GBIF 2024
Anopheles apicimacula	2.67032	-77.6429	Velasquez	Cauca	2021	GBIF 2024
Anopheles apicimacula	2.73597	-77.6765	San Miguel del Rio	Cauca	2021	GBIF 2024
Anopheles apicimacula	2.55343	-77.8351	Temuey	Cauca	2022	GBIF 2024
Anopheles apicimacula	2.59377	-77.8884	Santa Rosa	Cauca	2022	GBIF 2024
Anopheles apicimacula	2.61069	-77.814	Quiroga	Cauca	2023	GBIF 2024
Anopheles apicimacula	2.66028	-77.6249	Cheté	Cauca	2021	GBIF 2024
Anopheles apicimacula	2.77742	-77.6838	Brazo Corto	Cauca	2021	GBIF 2024
Anopheles apicimacula	2.88086	-77.6317	Mataco	Cauca	2022	GBIF 2024
Anopheles apicimacula	4.977	-76.793	Medio San Juan	Chocó	2014	Álvarez et al. 2019
Anopheles apicimacula	5.55228	-76.6461	Atrato	Chocó	2015	Montoya et al. 2017
Anopheles apicimacula	7.71381	-75.5126	Santa Clara	Córdoba	2015	Montoya et al. 2017
Anopheles apicimacula	4.10556	-73.6269	Villavicencio	Meta	2002-2003	Brochero et al. 2005
Anopheles apicimacula	2.04275	-78.6706	Francisco Pizarro	Nariño	2019	Naranjo-Díaz et al. 2023
Anopheles apicimacula	2.58304	-77.94	Santa Bárbara	Nariño	2022	GBIF 2024
Anopheles apicimacula	2.54976	-77.943	Santa Bárbara	Nariño	2022	GBIF 2024
Anopheles apicimacula	7.12389	-73.4285	Girón	Santander	2009-2010	Parra-Henao et al. 2012
Anopheles apicimacula	6.96036	-73.3614	Zapatoca	Santander	2009-2010	Parra-Henao et al. 2012
Anopheles apicimacula	3.817	-76.983	Buenaventura	Valle del Cauca	2009	Álvarez et al. 2019
Anopheles apicimacula	7.86	-76.58	Apartado	Antioquia	2014	SIB (2020)
Anopheles apicimacula	8.66	-76.55	San Juan de Urabá	Antioquia	2014	SIB (2020)
Anopheles apicimacula	8.43	-76.78	Necoclí	Antioquia	2009	SIB (2020)
Anopheles apicimacula	7.58	-75.23	Caceres	Antioquia	2014	SIB (2020)
Anopheles apicimacula	4.98	-76.79	Medio San Juan	Chocó	2015	SIB (2020)
Anopheles apicimacula	5.7	-77.27	Nuquí	Chocó	2006	SIB (2020)
Anopheles apicimacula	5.55	-76.64	Atrato	Chocó	2015	SIB (2020)
Anopheles apicimacula	3.82	-76.99	Buenaventura	Valle del Cauca	2009	SIB (2020)
Anopheles apicimacula	3.8167	-76.9833	Buenaventura	Valle del Cauca	2009	GBIF 2024
Anopheles apicimacula	4.14669	-73.6187	Villavicencio	Meta	1944	SIB (2020)
Anopheles aquasalis	9.39469	-75.7816	San Antero	Córdoba	2013	Own data unplublished
Anopheles aquasalis	11.2583	-73.5606	Palomino	La Guajira	2008	Calle et al. 2008
Anopheles argyritarsis	7.58247	-75.2301	Cáceres	Antioquia	2014	Own data unplublished
Anopheles argyritarsis	7.72872	-75.8551	Puerto Libertador	Córdoba	2008-2010	Naranjo-Díaz et al. 2013
Anopheles argyritarsis	7.12389	-73.4285	Girón	Santander	2009-2010	Parra-Henao et al. 2012
Anopheles argyritarsis	6.96036	-73.3614	Zapatoca	Santander	2009-2010	Parra-Henao et al. 2012
Anopheles argyritarsis	6.18317	-67.4938	Puerto Carreño	Vichada	2009	Jimenez et al. 2012
Anopheles argyritarsis	4.25631	-73.4613	Cumaral	Meta	1965	SIB (2020)
Anopheles argyritarsis	4.14669	-73.6187	Villavicencio	Meta	1947	SIB (2020)
Anopheles argyritarsis	4.11189	-73.6147	Villavicencio	Meta	1965	SIB (2020)
Anopheles argyritarsis	3.56736	-73.7197	Granada	Meta		SIB (2020)
Anopheles argyritarsis	4.28003	-72.7353	Puerto Lopez	Meta	1947	SIB (2020)
Anopheles argyritarsis	1.03301	-77.467	La Sabana	Nariño	1965	SIB (2020)
Anopheles argyritarsis	1.08301	-77.1504	El Romerillo	Nariño	1965	SIB (2020)
Anopheles argyritarsis	7.11636	-73.2504	Lebrija	Santander	1965	SIB (2020)
Anopheles bambusicolus	4.25611	-72.055	La Union, Meta, Colombia (USNM).	Meta	1944	SIB (2020)
Anopheles bambusicolus	4.14669	-73.6187	Villaric.	Meta	1937	SIB (2020)
Anopheles bellator complex BB	0.133333	-75.0667	Putumayo, Puerto Asis, Colombia, Putumayo, Puerto Asis, Agua Negra	Putumayo	2000	SIB (2020)
Anopheles benarrochi	7.12389	-73.4285	Girón	Santander	2009-2010	Parra-Henao et al. 2012
Anopheles benarrochi	4.14669	-73.6187	Villavicencio	Meta	1947	SIB (2020)
Anopheles benarrochi B	-0.317333	-74.6779	Puerto Leguizamo	Putumayo	2006	Orjuela et al. 2013
Anopheles benarrochi B	0.183444	-75.8506	Puerto Leguizamo	Putumayo	2006	Orjuela et al. 2013
Anopheles benarrochi B	0.217889	-75.9441	Puerto Leguizamo	Putumayo	2006	Orjuela et al. 2013
Anopheles benarrochi B	0.333889	-76.5339	Puerto Asis	Putumayo	2006	Orjuela et al. 2013
Anopheles benarrochi B	0.515833	-76.495	Puerto Asis	Putumayo	2008	Calle et al. 2008
Anopheles benarrochi B	0.533333	-76.5167	Puerto Asis	Putumayo	2001	Quiñonez et al. 2001
Anopheles braziliensis	7.94194	-74.8292	Nechi	Antioquia	2013	Naranjo-Díaz et al. 2023
Anopheles braziliensis	7.53333	-74.7044	El Bagre	Antioquia	2019	Naranjo-Díaz et al. 2023
Anopheles braziliensis	7.62325	-75.3194	Cáceres	Antioquia	2014	Own data unplublished
Anopheles braziliensis	7.7285	-74.7867	Caucasia	Antioquia	2014	Own data unplublished
Anopheles braziliensis	8.57064	-76.4095	Arboletes	Antioquia	2013	Own data unplublished
Anopheles braziliensis	7.53094	-75.3678	Tarazá	Antioquia	2015	Own data unplublished
Anopheles braziliensis	2.78647	-71.9434	San Jose del Guaviare	Guaviare	2021	Own data unplublished
Anopheles braziliensis	4.11667	-73.615	Villavicencio	Meta	2008	Ahumada et al. 2013
Anopheles braziliensis	4.10667	-73.5697	Villavicencio	Meta	2002-2003	Brochero et al. 2005
Anopheles braziliensis	0.515833	-76.495	Puerto Asis	Putumayo	2008	Calle et al. 2008
Anopheles braziliensis	6.18317	-67.4938	Puerto Carreño	Vichada	2009	Jimenez et al. 2012
Anopheles braziliensis	3.56736	-73.7197	Granada	Meta	1965	SIB (2020)
Anopheles braziliensis	4.14812	-73.6416	Villavicencio	Meta	1965	SIB (2020)
Anopheles braziliensis	4.11189	-73.6147	Villavicencio	Meta	1965	SIB (2020)
Anopheles braziliensis	4.12792	-72.7231	Puerto Lopez	Meta	1965	SIB (2020)
Anopheles calderoni	5.52919	-76.6161	Atrato	Chocó	2015	Montoya et al. 2017
Anopheles calderoni	5.13033	-76.6902	Istmina	Chocó	2015	Galeano-Castañeda et al. 2019
Anopheles calderoni	3.40686	-76.3196	Candelaria	Valle del Cauca	2008	Lucumi_Etal_2011
Anopheles calderoni	3.87556	-76.3481	Buga	Valle del Cauca	2007	González et al. 2010
Anopheles calderoni	4.71511	-75.9197	Cartago	Valle del Cauca	2012	Galeano-Castañeda et al. 2019
Anopheles calderoni	4.16449	-76.288	Riofrío	Valle del Cauca	2012	Galeano-Castañeda et al. 2019
Anopheles calderoni	3.66079	-76.6851	Dagua	Valle del Cauca	2015	Galeano-Castañeda et al. 2019
Anopheles calderoni	1.67371	-78.1409	Barbacoas	Nariño	2011-2012	Orjuela et al. 2015
Anopheles calderoni	2.47674	-78.1215	El Charco	Nariño	2011-2012	Orjuela et al. 2015
Anopheles calderoni	1.70203	-78.7666	Tumaco	Nariño	2011-2012	Orjuela et al. 2015
Anopheles calderoni	1.79188	-78.7843	Tumaco	Nariño	2011-2012	Orjuela et al. 2015
Anopheles calderoni	1.857	-78.537	Tumaco	Nariño	2011-2012	Orjuela et al. 2015
Anopheles calderoni	1.68314	-78.5568	Tumaco	Nariño	2011-2012	Orjuela et al. 2015
Anopheles calderoni	1.68457	-78.6907	Tumaco	Nariño	2011-2012	Orjuela et al. 2015
Anopheles calderoni	1.80692	-78.7707	Tumaco	Nariño	2009-2015	Galeano-Castañeda et al. 2019
Anopheles calderoni	1.76667	-78.7833	Tumaco	Nariño	2009-2010	Naranjo-Díaz et al. 2014
Anopheles calderoni	1.61667	-78.7333	Tumaco	Nariño	2009-2010	Naranjo-Díaz et al. 2014
Anopheles calderoni	2.01183	-78.6443	Francisco Pizarro	Nariño	2015	Galeano-Castañeda et al. 2019
Anopheles calderoni	2.28671	-78.354	Olaya Herrera	Nariño	2011-2012	Orjuela et al. 2015
Anopheles calderoni	1.828	-78.277	Roberto Payan	Nariño	2011-2012	Orjuela et al. 2015
Anopheles calderoni	1.91513	-78.4014	Roberto Payan	Nariño	2011-2012	Orjuela et al. 2015
Anopheles calderoni	1.869	-78.363	Roberto Payan	Nariño	2011-2012	Orjuela et al. 2015
Anopheles calderoni	2.03836	-78.6572	Salahonda	Nariño	2011-2012	Orjuela et al. 2015
Anopheles calderoni	4.78294	-75.7388	Pereira	Risaralda	2012	Galeano-Castañeda et al. 2019
Anopheles calderoni	1.62	-78.73	Tumaco	Nariño	2009	SIB (2020)
Anopheles calderoni	4.88	-75.86	Pereira	Risaralda	2012	SIB (2020)
Anopheles calderoni	3.88	-76.35	Buga	Valle del Cauca	2012	SIB (2020)
Anopheles calderoni	3.876	-76.3481	Buga	Valle del Cauca	2012	SIB (2020)
Anopheles calderoni	4.14	-76.47	Buga	Valle del Cauca	2012	SIB (2020)
Anopheles calderoni	4.9433	-75.9028	Cartago	Valle del Cauca	2012	SIB (2020)
Anopheles calderoni	4.1434	-76.279	Rio Frio	Valle del Cauca	2012	SIB (2020)
Anopheles costai	4.11667	-73.615	Villavicencio	Meta	2008	Ahumada et al. 2013
Anopheles costai	0.183444	-75.8506	Puerto Leguizamo	Putumayo	2006	Orjuela et al. 2013
Anopheles costai	0.217889	-75.9441	Puerto Leguizamo	Putumayo	2006	Orjuela et al. 2013
Anopheles costai	-3.77	-70.38	Puerto Nariño	Amazonas	2009	SIB (2020)
Anopheles costai	3.54491	-73.695	Granada	Meta		SIB (2020)
Anopheles costai	2.65014	-72.9317	Puerto Rico	Meta		SIB (2020)
Anopheles costai/forattinii	6.28775	-76.7631	Vigia del Fuerte	Antioquia	2009-2010	Naranjo-Díaz et al. 2014
Anopheles darlingi	-4.21528	-69.9406	Leticia	Amazonas	2008	Calle et al. 2008
Anopheles darlingi	-2.88333	-69.75	Tarapacá	Amazonas	2010	Naranjo-Díaz et al. 2016
Anopheles darlingi	7.86375	-76.5763	Apartado	Antioquia	2014	Own data unplublished
Anopheles darlingi	7.52325	-74.7254	El Bagre	Antioquia	2008-2010	Naranjo-Díaz et al. 2013
Anopheles darlingi	7.62008	-75.3223	Cáceres	Antioquia	2014	Own data unplublished
Anopheles darlingi	7.67997	-74.8953	Caucasia	Antioquia	2014	Own data unplublished
Anopheles darlingi	7.94194	-74.8292	Nechi	Antioquia	2013	Naranjo-Díaz et al. 2023
Anopheles darlingi	8.43814	-76.6253	Necocli	Antioquia	2013	Own data unplublished
Anopheles darlingi	6.28775	-76.7631	Vigia del Fuerte	Antioquia	2009-2010	Naranjo-Díaz et al. 2014
Anopheles darlingi	8.26667	-76.3667	San Pedro de Urabá	Antioquia	2010	Naranjo-Díaz et al. 2016
Anopheles darlingi	7.41647	-74.8712	Zaragoza	Antioquia	2012	Naranjo-Díaz et al. 2019
Anopheles darlingi	7.45	-74.8464	Zaragoza	Antioquia	2012	Naranjo-Díaz et al. 2019
Anopheles darlingi	5.55228	-74.7254	Atrato	Chocó	2015	Montoya et al. 2017
Anopheles darlingi	5.52919	-76.6161	Atrato	Chocó	2015	Montoya et al. 2017
Anopheles darlingi	6.00311	-76.7809	Medio Atrato	Chocó	2015	Pacheco et al. 2017
Anopheles darlingi	5.96603	-76.7275	Medio Atrato	Chocó	2015	Montoya et al. 2017
Anopheles darlingi	6.08889	-76.7284	Medio Atrato	Chocó	2015	Montoya et al. 2017
Anopheles darlingi	5.68197	-76.5967	Quibdo	Chocó	2015	Pacheco et al. 2017
Anopheles darlingi	5.13033	-76.6902	Istmina	Chocó	2015	Galeano-Castañeda et al. 2019
Anopheles darlingi	7.72872	-75.8551	Puerto Libertador	Córdoba	2008-2010	Naranjo-Díaz et al. 2013
Anopheles darlingi	8.55142	-75.6718	San Carlos	Córdoba	2013	Own data unplublished
Anopheles darlingi	8.04303	-76.09	Tierralta	Córdoba	2015	Montoya et al. 2017
Anopheles darlingi	7.52325	-74.7254	Tierralta	Córdoba	2008-2010	Naranjo-Díaz et al. 2013
Anopheles darlingi	8.13553	-76.2258	Valencia	Córdoba	2013	Own data unplublished
Anopheles darlingi	1.33722	-71.9623	Miraflores	Guaviare	2015	Pacheco et al. 2017
Anopheles darlingi	2.57394	-72.6423	San Jose del Guaviare	Guaviare	2015	Pacheco et al. 2017
Anopheles darlingi	2.78647	-71.9434	San Jose del Guaviare	Guaviare	2021	Own data unplublished
Anopheles darlingi	4.21667	-73.3167	Cumaral	Meta	2010	Naranjo-Díaz et al. 2016
Anopheles darlingi	4.31139	-72.0789	Puerto Gaitan	Meta	2015	Pacheco et al. 2017
Anopheles darlingi	4.10667	-73.5697	Villavicencio	Meta	2002-2003	Brochero et al. 2005
Anopheles darlingi	4.11667	-73.615	Villavicencio	Meta	2008	Ahumada et al. 2013
Anopheles darlingi	-0.317333	-74.6779	Puerto Leguizamo	Putumayo	2006	Orjuela et al. 2013
Anopheles darlingi	-0.453361	-74.4893	Puerto Leguizamo	Putumayo	2006	Orjuela et al. 2013
Anopheles darlingi	-0.183333	-74.8833	Puerto Leguizamo	Putumayo	2010	Naranjo-Díaz et al. 2016
Anopheles darlingi	6.18317	-67.4938	Puerto Carreño	Vichada	2009	Jimenez et al. 2012
Anopheles darlingi	6.18583	-67.4811	Puerto Carreño	Vichada	2015	Pacheco et al. 2017
Anopheles darlingi	-2.88333	-69.75	Tarapacá	Amazonas	2010	Naranjo-Diaz et al. 2016
Anopheles darlingi	7.49	-74.66	El Bagre	Antioquia	2010	SIB (2020)
Anopheles darlingi	7.58333	-74.8167	El Bagre	Antioquia	2010	Naranjo-Diaz et al. 2016
Anopheles darlingi	7.61	-74.71	El Bagre	Antioquia	2010	SIB (2020)
Anopheles darlingi	7.67714	-74.7093	El Bagre	Antioquia	2019	SIB (2020)
Anopheles darlingi	8.08	-74.77	Nechí	Antioquia		SIB (2020)
Anopheles darlingi	8.27513	-76.375	San Pedro de Urabá	Antioquia	2012	Naranjo-Diaz et al. 2016
Anopheles darlingi	6.28333	-76.75	Vigía del Fuerte	Antioquia	2010	Naranjo-Diaz et al 2014
Anopheles darlingi	7.71667	-75.85	Puerto Libertador	Cordoba	2010	Naranjo-Diaz et al. 2016
Anopheles darlingi	8.45639	-76.125	Valencia	Cordoba	1947	SIB (2020)
Anopheles darlingi	4.21667	-73.3167	Cumaral	Meta	2010	Naranjo-Diaz et al. 2016
Anopheles darlingi	2.65014	-72.9317	Puerto Rico	Meta		SIB (2020)
Anopheles darlingi	4.31336	-73.6187	Restrepo	Meta	1947	SIB (2020)
Anopheles darlingi	4.09376	-73.5877	Villavicencio	Meta	1965	SIB (2020)
Anopheles darlingi	4.14669	-73.6187	Villavicencio	Meta		SIB (2020)
Anopheles darlingi	-0.166667	-74.8833	Puerto Leguizamo	Putumayo	2010	Naranjo-Diaz et al. 2016
Anopheles dunhami	-4.1158	-69.9522	Leticia	Amazonas	2006	Ruíz et al. 2010
Anopheles eiseni	6.94616	-77.6717	Juradó	Chocó	1967	SIB (2020)
Anopheles eiseni	3.68302	-77.067	Buenaventura	Valle del Cauca	1965	SIB (2020)
Anopheles evansae	8.25	-76.1444	Valencia	Córdoba	2003	Parra-Henao and Alarcón 2008
Anopheles homunculus	4.14669	-73.6187	Villavic.:	Meta	1965	SIB (2020)
Anopheles homunculus	4.21138	-73.6145	Villavicencio: About 7 Km N Of; Quebrada Colorada	Meta	1944	SIB (2020)
Anopheles malefactor	6.283	76.75	Vigia del Fuerte	Antioquia	2010	Álvarez et al. 2019
Anopheles malefactor	8.73281	-75.9042	Monteria	Córdoba	2013	Own data unplublished
Anopheles malefactor	7.717	75.85	Puerto Libertador	Córdoba	2010	Álvarez et al. 2019
Anopheles malefactor	5.13	-76.689	Istmina	Chocó	2015	Álvarez et al. 2019
Anopheles malefactor	4.796	-76.869	Medio San Juan	Chocó	2015	Álvarez et al. 2019
Anopheles malefactor	8.569	-72.667	Tibú	Norte de Santander	2012	Álvarez et al. 2019
Anopheles malefactor	6.2833	-76.75	Vigía del Fuerte	Antioquia	2010	SIB (2020)
Anopheles malefactor	5.13	-76.69	Itsmina	Chocó	2015	SIB (2020)
Anopheles malefactor	7.8	-76.87	Medio San Juan	Chocó	2015	SIB (2020)
Anopheles malefactor	7.7167	-75.85	Puerto Libertador	Córdoba	2010	SIB (2020)
Anopheles malefactor	8.5692	-72.667	Tibú	Norte de Santander	2012	SIB (2020)
Anopheles marajoara	7.56667	-75.35	Cáceres	Antioquia	2004	Brochero et al. 2010
Anopheles marajoara	1.35	-74.8333	Cartagena del Chaira	Caquetá	2004	Brochero et al. 2010
Anopheles marajoara	9	-73.9667	El Banco	Magdalena	2004	Brochero et al. 2010
Anopheles marajoara	4.10667	-73.5697	Villavicencio	Meta	2002-2003	Brochero et al. 2005
Anopheles marajoara	4.15	-73.6333	Villavicencio	Meta	2004	Brochero et al. 2010
Anopheles marajoara	7.93333	-72.6	El Zulia	Norte de Santander		Brochero et al. 2010
Anopheles marajoara s.s.	6.18317	-67.4938	Puerto Carreño	Vichada	2009	Jimenez et al. 2012
Anopheles mattogrosensis	2.896	-69.758	Tarapacá	Amazonas	2005	Álvarez et al. 2019
Anopheles mattogrosensis	6.6606	-74.0911	Cimitarra	Santander	2002	Brochero et al. 2006
Anopheles mattogrosensis	0.183444	-75.8506	Puerto Leguizamo	Putumayo	2006	Orjuela et al. 2013
Anopheles mattogrosensis	0.217889	-75.9441	Puerto Leguizamo	Putumayo	2006	Orjuela et al. 2013
Anopheles mattogrossensis	-2.8956	-69.7581	Tarapacá	Amazonas	2010	SIB (2020)
Anopheles mattogrossensis	4.14969	-69.9504	Cumaribo	Vichada	1975	SIB (2020)
Anopheles mattogrossensis	7.1634	-75.267	Tres Esquinas: About 10 Km From; By River; Hacienda Palmar	Caquetá	1975	SIB (2020)
Anopheles near An. peryassui	7.94194	-74.8292	Nechi	Antioquia	2013	Álvarez et al. 2019
Anopheles neivai	3.25576	-77.4288	Buenaventura	Valle del Cauca	1994	Solarte et al. 1996
Anopheles neivai	3.88333	-77.0333	Buenaventura	Valle del Cauca	2005-2006	Gutierrez et al. 2008
Anopheles neivai	3.81732	-76.9958	Buenaventura	Valle del Cauca	2009-2010	Naranjo-Díaz et al. 2014
Anopheles neivai	2.55189	-7.78328	Temuey	Cauca	2021	GBIF 2024
Anopheles neivai	2.56444	-77.8737	Penitente	Cauca	2022	GBIF 2024
Anopheles neivai	2.58847	-77.8851	Sabana	Cauca	2021	GBIF 2024
Anopheles neivai	2.61512	-77.8015	Limones	Cauca	2022	GBIF 2024
Anopheles neivai	2.63368	-77.7628	El Carmelo	Cauca	2021	GBIF 2024
Anopheles neivai	2.67032	-77.6429	Velasquez	Cauca	2022	GBIF 2024
Anopheles neivai	2.73597	-77.6765	San Miguel del Rio	Cauca	2021	GBIF 2024
Anopheles neivai	287585	-77629373	Puerto Saija	Cauca	2021	GBIF 2024
Anopheles neivai	2.77742	-77.6838	Brazo Corto	Cauca	2021	GBIF 2024
Anopheles neivai	5.66667	-77.3	Nuquí	Chocó	2005-2006	Gutierrez et al. 2009
Anopheles neivai	4.95	-77.35	Pizarro	Chocó	2005-2006	Gutierrez_Etal_2010
Anopheles neivai	2.04275	-78.6706	Francisco Pizarro	Nariño	2019	Naranjo-Díaz et al. 2023
Anopheles neivai	2.58304	-77.94	Santa Bárbara	Nariño	2022	GBIF 2024
Anopheles neivai	2.60389	-77.9299	Santa Bárbara	Nariño	2022	GBIF 2024
Anopheles neivai	2.54976	-77.943	Santa Bárbara	Nariño	2022	GBIF 2024
Anopheles neivai	2.55502	-77.9567	Santa Bárbara	Nariño	2022	GBIF 2024
Anopheles neivai	3.88	-76.35	Valle del Cauca, Buenaventura, Colombia, Valle del Cauca, Buenaventura, La Union	Valle del Cauca	2003	SIB (2020)
Anopheles neivai	8.85048	-75.6078	Cali	Valle del Cauca	1988	SIB (2020)
Anopheles neivai	3.68302	-77.067	Buenaventura: Near Mouth Of Rio Raposo	Valle del Cauca	1966	SIB (2020)
Anopheles neivai	3.66635	-77.017	Buenaventura: San Francisco Javier	Valle del Cauca	1966	SIB (2020)
Anopheles neivai	3.68302	-77.067	Buenaventura: R. F. Virus Field Station; 400 M N Of	Valle del Cauca	1966	SIB (2020)
Anopheles neomaculipalpuls	7.58247	-75.2301	Cáceres	Antioquia	2014	Own data unplublished
Anopheles neomaculipalpuls	8.117	-76.733	Turbo	Antioquia	2008	Álvarez et al. 2019
Anopheles neomaculipalpuls	8.658	-76.572	San Juan de Urabá	Antioquia	2014	Álvarez et al. 2019
Anopheles neomaculipalpuls	8.65897	-76.5719	San Juan de Urabá	Antioquia	2014	Own data unplublished
Anopheles neomaculipalpuls	7.1634	-75.267	Tres Esquinas	Caquetá	1970	GBIF 2024
Anopheles neomaculipalpuls	9.293	-75.791	San Antero	Córdoba	2013	Álvarez et al. 2019
Anopheles neomaculipalpuls	7.983	-75.417	Montelíbano	Córdoba	2012	Álvarez et al. 2019
Anopheles neomaculipalpuls	8.73281	-75.9042	Monteria	Córdoba	2013	Own data unplublished
Anopheles neomaculipalpuls	9.25	-76.1	Moñitos	Córdoba	2005-2013	Álvarez et al. 2019
Anopheles neomaculipalpuls	8.13553	-76.2258	Valencia	Córdoba	2013	Own data unplublished
Anopheles neomaculipalpuls	8.569	-72.667	Tibú	Norte de Santander	2012	Álvarez et al. 2019
Anopheles neomaculipalpuls	8.25	-72.55	Zulia	Norte de Santander	2011	Álvarez et al. 2019
Anopheles neomaculipalpuls	6.6606	-74.0911	Cimitarra	Santander	2002	Brochero et al. 2006
Anopheles neomaculipalpuls	7.12389	-73.4285	Girón	Santander	2009-2010	Parra-Henao et al. 2012
Anopheles neomaculipalpuls	0.333889	-76.5339	Puerto Asis	Putumayo	2006	Orjuela et al. 2013
Anopheles neomaculipalpuls	8.26	-76.1464	Valencia	Córdoba	2003	Parra-Henao and Alarcón 2008
Anopheles neomaculipalpuls	8.25	-76.1444	Valencia	Córdoba	2003	Parra-Henao and Alarcón 2008
Anopheles neomaculipalpus	7.1634	-75.267	Anorí	Antioquia	1970	SIB (2020)
Anopheles neomaculipalpus	8.66	-76.58	San Juan de Urabá	Antioquia	2014	SIB (2020)
Anopheles neomaculipalpus	8.28	-76.38	San Pedro de Urabá	Antioquia	2011	SIB (2020)
Anopheles neomaculipalpus	811	-7673	Turbo	Antioquia	2008	SIB (2020)
Anopheles neomaculipalpus	9.21	-76.17	Moñitos	Cordoba	2013	SIB (2020)
Anopheles neomaculipalpus	9.25	-76.17	Moñitos	Cordoba	2006	SIB (2020)
Anopheles neomaculipalpus	7.98	-75.42	Montelibano	Cordoba	2012	SIB (2020)
Anopheles neomaculipalpus	9.29	-75.79	San Antero	Cordoba	2013	SIB (2020)
Anopheles neomaculipalpus	11.2669	-73.3	Dibulla	La Guajira	2011	SIB (2020)
Anopheles neomaculipalpus	8.57	-72.67	Tibu	Norte de Santander	2012	SIB (2020)
Anopheles neomaculipalpus	8.25	-72.55	Zulia	Norte de Santander	2012	SIB (2020)
Anopheles nimbus	8.45639	-76.125	Villavicencio	Meta		SIB (2020)
Anopheles nimbus	2.65014	-72.9317	Puerto Rico	Meta		SIB (2020)
Anopheles nuneztovari	7.86375	-76.5763	Apartado	Antioquia	2014	Own data unplublished
Anopheles nuneztovari	7.52325	-74.7254	El Bagre	Antioquia	2008-2010	Naranjo-Díaz et al. 2013
Anopheles nuneztovari	7.94194	-74.8292	Nechi	Antioquia	2013	Naranjo-Díaz et al. 2023
Anopheles nuneztovari	7.58278	-75.3502	Cáceres	Antioquia	2008	Calle et al. 2008
Anopheles nuneztovari	7.58278	-75.3519	Cáceres	Antioquia	2005	Fonseca et al. 2009
Anopheles nuneztovari	7.67997	-74.8953	Caucasia	Antioquia	2014	Own data unplublished
Anopheles nuneztovari	7.36703	-76.5064	Mutatá	Antioquia	2013	Altamiranda-Saavedra et al. 2023
Anopheles nuneztovari	7.30878	-76.5861	Mutatá	Antioquia	2013	Altamiranda-Saavedra et al. 2023
Anopheles nuneztovari	8.43433	-76.6243	Necocli	Antioquia	2013	Own data unplublished
Anopheles nuneztovari	8.26667	-76.3667	San Pedro de Urabá	Antioquia	2010	Naranjo-Díaz et al. 2016
Anopheles nuneztovari	7.09222	-74.7036	Segovia	Antioquia	2001	Calle et al. 2002
Anopheles nuneztovari	7.70889	-75.5101	Tarazá	Antioquia	2015	Own data unplublished
Anopheles nuneztovari	8.13403	-76.656	Turbo	Antioquia	2014	Altamiranda-Saavedra et al. 2023
Anopheles nuneztovari	8.15206	-76.728	Turbo	Antioquia	2014	Altamiranda-Saavedra et al. 2023
Anopheles nuneztovari	6.28775	-76.7631	Vigia del Fuerte	Antioquia	2009-2010	Naranjo-Díaz et al. 2014
Anopheles nuneztovari	7.4847	-74.8679	Zaragoza	Antioquia	2006	Ruíz et al. 2010
Anopheles nuneztovari	6.83333	-71.55	Arauquita	Arauca	2010	Naranjo-Díaz et al. 2016
Anopheles nuneztovari	4.61667	-72.9667	Villanueva	Casanare	2010	Naranjo-Díaz et al. 2016
Anopheles nuneztovari	5.55228	-76.6461	Atrato	Chocó	2015	Montoya et al. 2017
Anopheles nuneztovari	5.52919	-76.6161	Atrato	Chocó	2015	Montoya et al. 2017
Anopheles nuneztovari	5.96603	-76.7275	Medio Atrato	Chocó	2015	Montoya et al. 2017
Anopheles nuneztovari	5.13033	-76.6902	Istmina	Chocó	2015	Galeano-Castañeda et al. 2019
Anopheles nuneztovari	5.16667	-77.0167	Rio Iro	Chocó	2005	Calle et al. 2002
Anopheles nuneztovari	8.73281	-75.9042	Monteria	Córdoba	2013	Own data unplublished
Anopheles nuneztovari	9.21256	-76.1699	Moñitos	Córdoba	2013	Own data unplublished
Anopheles nuneztovari	7.71381	-75.5126	Santa Clara	Córdoba	2015	Montoya et al. 2017
Anopheles nuneztovari	8.04303	-76.09	Tierralta	Córdoba	2015	Montoya et al. 2017
Anopheles nuneztovari	8.17361	-76.0592	Tierralta	Córdoba	2008	Fajardo et al. 2008
Anopheles nuneztovari	7.52325	-74.7254	Tierralta	Córdoba	2008-2010	Naranjo-Díaz et al. 2013
Anopheles nuneztovari	7.72872	-75.8551	Puerto Libertador	Córdoba	2008-2010	Naranjo-Díaz et al. 2013
Anopheles nuneztovari	8.26	-76.1464	Valencia	Córdoba	2003	Parra-Henao and Alarcón 2008
Anopheles nuneztovari	8.25	-76.1444	Valencia	Córdoba	2003	Parra-Henao and Alarcón 2008
Anopheles nuneztovari	7.07222	-73.4917	Betulia	Santander	2009-2010	Parra-Henao et al. 2012
Anopheles nuneztovari	6.6606	-74.0911	Cimitarra	Santander	2002	Brochero et al. 2006
Anopheles nuneztovari	6.5344	-73.9834	Cimitarra	Santander	2002	Brochero et al. 2006
Anopheles nuneztovari	6.3161	-73.9501	Cimitarra	Santander	2002	Brochero et al. 2006
Anopheles nuneztovari	8.6403	-72.7372	Tibú	Norte de Santander	2006	Ruíz et al. 2010
Anopheles nuneztovari	8.6481	-72.7394	Tibú	Norte de Santander	2008	Fajardo et al. 2008
Anopheles nuneztovari	8.7227	-72.7467	Tibú	Norte de Santander	2005	Fonseca et al. 2009
Anopheles nuneztovari	8.6333	-72.7167	Tibú	Norte de Santander	2010	Naranjo-Díaz et al. 2016
Anopheles nuneztovari	8.2562	-72.5652	El Zulia	Norte de Santander	2005	Fonseca et al. 2009
Anopheles nuneztovari	3.8173	-76.9955	Buenaventura	Valle del Cauca	2015	Montoya et al. 2017
Anopheles nuneztovari	3.9701	-76.9297	Buenaventura	Valle del Cauca	2015	Montoya et al. 2017
Anopheles nuneztovari	3.8906	-77.0697	Buenaventura	Valle del Cauca	2008	Fajardo et al. 2008
Anopheles nuneztovari	3.81732	-76.9958	Buenaventura	Valle del Cauca	2009-2010	Naranjo-Díaz et al. 2014
Anopheles nuneztovari	7.35	-74.49	El Bagre	Antioquia	2010	SIB (2020)
Anopheles nuneztovari	7.61	-74.71	El Bagre	Antioquia	2016	SIB (2020)
Anopheles nuneztovari	7.49	-74.66	El Bagre	Antioquia	2016	SIB (2020)
Anopheles nuneztovari	7.72	-74.66	El Bagre	Antioquia	2016	SIB (2020)
Anopheles nuneztovari	7.79	-74.7	El Bagre	Antioquia	2017	SIB (2020)
Anopheles nuneztovari	6.17	-76.45	Urrao	Antioquia	2010	SIB (2020)
Anopheles nuneztovari	6.9997	-71.917	Saravena	Arauca	1981	SIB (2020)
Anopheles nuneztovari	7.03303	-71.8004	Saravena	Arauca	1982	SIB (2020)
Anopheles nuneztovari	6.5	-71.33	Arauquita	Arauca	2012	SIB (2020)
Anopheles nuneztovari	1.98	-74.8021	Barranquilla	Atlántico	1924	SIB (2020)
Anopheles nuneztovari	4.37	-72.58	Tauramena	Casanare	2012	SIB (2020)
Anopheles nuneztovari	7.43	-75.51	Pto Libertador	Córdoba	2010	SIB (2020)
Anopheles nuneztovari	8.01	-76.07	Tierralta	Córdoba	2009	SIB (2020)
Anopheles nuneztovari	8.16	-76.22	Valencia	Córdoba	2012	SIB (2020)
Anopheles nuneztovari	7.04674	-73.8687	Barrancabermeja	Santander	1943	SIB (2020)
Anopheles nuneztovari	8.38	-72.43	Tíbu	Norte de Santander	2011	SIB (2020)
Anopheles nuneztovari	3.49	-76.59	Cali (La Castilla)	Valle del Cauca	2010	SIB (2020)
Anopheles oswaldoi	-4.11587	-69.9522		Amazonas	2066	GBIF 2024
Anopheles oswaldoi_B	8.11	-74.767	Nechi	Antioquia	2006	Ruíz et al. 2010
Anopheles oswaldoi_s.l.	7.67997	-74.8953	Caucasia	Antioquia	2014	Own data unplublished
Anopheles oswaldoi	5.97656	-74.5955	Puerto Boyaca	Boyacá	1971	GBIF 2024
Anopheles oswaldoi	7.1634	-75.267	Tres Esquinas	Caquetá	1971	GBIF 2024
Anopheles oswaldoi_s.l.	2.78647	-71.9434	San Jose del Guaviare	Guaviare	2021	Own data unplublished
Anopheles oswaldoi	4.08335	-72.9573	Puerto Lopez	Meta	1971	GBIF 2024
Anopheles oswaldoi	4.24669	-73.552	Restrepo, Meta, Colombia (USNM).	Meta	1971	GBIF 2024
Anopheles oswaldoi_s.l.	-0.317333	-74.6779	Puerto Leguizamo	Putumayo	2006	Orjuela et al. 2013
Anopheles oswaldoi_s.l.	0.183444	-75.8506	Puerto Leguizamo	Putumayo	2006	Orjuela et al. 2013
Anopheles oswaldoi_s.l.	-0.453361	-74.4893	Puerto Leguizamo	Putumayo	2006	Orjuela et al. 2013
Anopheles oswaldoi_s.l.	0.217889	-75.9441	Puerto Leguizamo	Putumayo	2006	Orjuela et al. 2013
Anopheles oswaldoi_s.l.	0.333889	-76.5339	Puerto Asis	Putumayo	2006	Orjuela et al. 2013
Anopheles oswaldoi_s.l.	0.515833	-76.495	Puerto Asis	Putumayo	2008	Calle et al. 2008
Anopheles oswaldoi_s.l.	6.18317	-67.4938	Puerto Carreño	Vichada	2009	Jimenez et al. 2012
Anopheles oswaldoi_s.l.	7.12389	-73.4285	Girón	Santander	2009-2010	Parra-Henao et al. 2012
Anopheles parvus	7.04056	-73.5439	San Vicente de Chucurí	Santander	2009-2010	Parra-Henao et al. 2012
Anopheles peryassui	2.896	-69.758	Tarapacá	Amazonas	2005	Álvarez et al. 2019
Anopheles peryassui	-2.89	-69.75	Tarapacá	Amazonas	2010	SIB (2020)
Anopheles peryassui	-4.215	-69.9328	Leticia	Amazonas	2009	SIB (2020)
Anopheles peryassui	7.94	-74.83	Nechi	Antioquia	2013	SIB (2020)
Anopheles peryassui	4.28003	-72.7353	Puerto Lopez	Meta	1947	SIB (2020)
Anopheles peryassui	7.3997	-73.5004	Puerto Wilches	Santander	1965	SIB (2020)
Anopheles pholidotus	4.2496	-73.5667	Restrepo, Meta, Colombia (USNM).	Meta	1973	SIB (2020)
Anopheles pseudopunctipennis	7.86375	-76.5763	Apartado	Antioquia	2014	Own data unplublished
Anopheles pseudopunctipennis	8.56669	-76.4065	Arboletes	Antioquia	2013	Own data unplublished
Anopheles pseudopunctipennis	7.58247	-75.2301	Cáceres	Antioquia	2014	Own data unplublished
Anopheles pseudopunctipennis	7.52325	-74.7254	El Bagre	Antioquia	2008-2010	Naranjo-Díaz et al. 2013
Anopheles pseudopunctipennis	7.94194	-74.8292	Nechi	Antioquia	2019	Naranjo-Díaz et al. 2023
Anopheles pseudopunctipennis	8.49017	-76.664	Necocli	Antioquia	2013	Own data unplublished
Anopheles pseudopunctipennis	8.66631	-76.5495	San Juan de Urabá	Antioquia	2014	Own data unplublished
Anopheles pseudopunctipennis	7.71653	-75.5046	Tarazá	Antioquia	2015	Own data unplublished
Anopheles pseudopunctipennis	8.74975	-76.1271	Canalete	Córdoba	2014	Own data unplublished
Anopheles pseudopunctipennis	7.72872	-75.8551	Puerto Libertador	Córdoba	2008-2010	Naranjo-Díaz et al. 2013
Anopheles pseudopunctipennis	7.71381	-75.5126	Santa Clara	Córdoba	2015	Montoya et al. 2017
Anopheles pseudopunctipennis	8.04303	-76.09	Tierralta	Córdoba	2015	Montoya et al. 2017
Anopheles pseudopunctipennis	8.25	-76.1444	Valencia	Córdoba	2003	Parra-Henao and Alarcón 2008
Anopheles pseudopunctipennis	6.6606	-74.0911	Cimitarra	Santander	2002	Brochero et al. 2006
Anopheles pseudopunctipennis	7.05881	-73.482	Betulia	Santander	2009-2010	Parra-Henao et al. 2012
Anopheles pseudopunctipennis	7.12389	-73.4285	Girón	Santander	2009-2010	Parra-Henao et al. 2012
Anopheles pseudopunctipennis	7.5833	-74.8167	El Bagre	Antioquia	2009	SIB (2020)
Anopheles pseudopunctipennis	7.72008	-74.6601	El Bagre	Antioquia	2016	SIB (2020)
Anopheles pseudopunctipennis	8.34	-76.55	Turbo	Antioquia	2015	SIB (2020)
Anopheles pseudopunctipennis	6.85917	-75.8859	Sabana Larga	Antioquia	2023	SIB (2020)
Anopheles pseudopunctipennis	11.2415	-73.8011	Buritaca	Magdalena	2018	SIB (2020)
Anopheles pseudopunctipennis	3.46653	-73.6607	Ariari	Meta		SIB (2020)
Anopheles pseudopunctipennis	4.14669	-73.6187	Villavicencio	Meta	2023	SIB (2020)
Anopheles pseudopunctipennis	3.93302	-76.517	Calima	Valle del Cauca	1965	SIB (2020)
Anopheles punctimacula	7.86375	-76.5763	Apartado	Antioquia	2014	Own data unplublished
Anopheles punctimacula	8.57	-76.409	Arboletes	Antioquia	2013	Álvarez et al. 2019
Anopheles punctimacula	7.67997	-74.8953	Caucasia	Antioquia	2014	Own data unplublished
Anopheles punctimacula	7.52325	-74.7254	El Bagre	Antioquia	2008-2010	Naranjo-Díaz et al. 2013
Anopheles punctimacula	7.94194	-74.8292	Nechi	Antioquia	2013	Álvarez et al. 2019
Anopheles punctimacula	6.28775	-76.7631	Vigia del Fuerte	Antioquia	2009-2010	Naranjo-Díaz et al. 2014
Anopheles punctimacula	6.08889	-76.7284	Medio Atrato	Chocó	2015	Montoya et al. 2017
Anopheles punctimacula	7.307	-76.581	Mutatá	Antioquia	2014	Álvarez et al. 2019
Anopheles punctimacula	8.47819	-76.6708	Necocli	Antioquia	2013	Own data unplublished
Anopheles punctimacula	8.283	-76.383	San Pedro de Urabá	Antioquia	2010-2012	Álvarez et al. 2019
Anopheles punctimacula	5.13033	-76.6902	Istmina	Chocó	2015	Galeano-Castañeda et al. 2019
Anopheles punctimacula	8.69144	-76.2633	Canalete	Córdoba	2014	Own data unplublished
Anopheles punctimacula	7.72872	-75.8551	Puerto Libertador	Córdoba	2008-2010	Naranjo-Díaz et al. 2013
Anopheles punctimacula	11.267	-73.3	Dibulla	La Guajira	2011-2013	Gomez et al. 2015
Anopheles punctimacula	-0.317333	-74.6779	Puerto Leguizamo	Putumayo	2006	Orjuela et al. 2013
Anopheles punctimacula	0.333889	-76.5339	Puerto Asis	Putumayo	2006	Orjuela et al. 2013
Anopheles punctimacula	7.48333	-74.85	Zaragoza	Antioquia	2008	Gutierrez et al. 2009
Anopheles punctimacula	8.08333	-76.7333	Turbo	Antioquia	2007-2008	Gutierrez et al. 2009
Anopheles punctimacula	7.58333	-74.8167	El Bagre	Antioquia	2008	Gutierrez et al. 2009
Anopheles punctimacula	7.9	-75.6667	Puerto Libertador	Córdoba	2007	Gutierrez et al. 2009
Anopheles punctimacula	7.98333	-75.4167	Montelíbano	Córdoba	2007	Gutierrez et al. 2009
Anopheles punctimacula	8.732	-75.904	Monteria	Córdoba	2012	Álvarez et al. 2019
Anopheles punctimacula	8.25	-76.1333	Valencia	Córdoba	2007	Gutierrez et al. 2009
Anopheles punctimacula	1.80692	-78.7707	Tumaco	Nariño	2009-2015	Galeano-Castañeda et al. 2019
Anopheles punctimacula	7.67714	-74.7093	El Bagre	Antioquia	2019	SIB (2020)
Anopheles punctimacula	7.60669	-74.7111	El Bagre	Antioquia	2016	SIB (2020)
Anopheles punctimacula	7.79444	-74.6998	El Bagre	Antioquia	2016	SIB (2020)
Anopheles punctimacula	7.72008	-74.6601	El Bagre	Antioquia	2016	SIB (2020)
Anopheles punctimacula	7.68	-74.71	El Bagre	Antioquia	2016	SIB (2020)
Anopheles punctimacula	7.61	-74.71	El Bagre	Antioquia	2016	SIB (2020)
Anopheles punctimacula	7.79	-74.7	El Bagre	Antioquia	2016	SIB (2020)
Anopheles punctimacula	7.72	-74.66	El Bagre	Antioquia	2016	SIB (2020)
Anopheles punctimacula	7.31	-76.58	Mutata	Antioquia	2014	SIB (2020)
Anopheles punctimacula	6.77	-74.08	San Pedro de Uraba, Antioquia	Antioquia	2011	SIB (2020)
Anopheles punctimacula	11.27	-73.3	Dibulla	Guajira	2011	SIB (2020)
Anopheles punctimacula	8.57	-76.4	Arboletes	Antioquia	2011	SIB (2020)
Anopheles punctimacula	7.94	74.85	Necocli	Antioquia	2013	SIB (2020)
Anopheles punctimacula	7.94	-74.83	Necocli	Antioquia	2013	SIB (2020)
Anopheles punctimacula	8.28	-76.38	San Pedro de Uraba, Antioquia	Antioquia	2010	SIB (2020)
Anopheles punctimacula	8.43	-76.78	Necocli	Antioquia	2009	SIB (2020)
Anopheles punctimacula	8.4258	-76.7839	Necocli	Antioquia	2009	SIB (2020)
Anopheles punctimacula	8.13	-76.72	Turbo	Antioquia	2007	SIB (2020)
Anopheles punctimacula	5.97656	-74.5955	Puerto Boyaca	Boyacá	1971	SIB (2020)
Anopheles punctimacula	6.05791	-74.5141	Puerto Boyaca	Boyacá	1971	SIB (2020)
Anopheles punctimacula	8.13	-76.23	Valencia	Cordoba	2013	SIB (2020)
Anopheles punctimacula	11.25	-73.6	Los Achiotes	Magdalena	2005	SIB (2020)
Anopheles punctimacula	11.2509	-73.8291	Puerto Nuevo	Magdalena	2018	SIB (2020)
Anopheles punctimacula	11.243	-73.8051	Quebrada Valencia	Magdalena	2018	SIB (2020)
Anopheles punctimacula	4.94	-75.9	Cartago	Valle del Cauca	2012	SIB (2020)
Anopheles rangeli	8.57178	-76.4056	Arboletes	Antioquia	2013	Own data unplublished
Anopheles rangeli	7.68539	-74.8934	Caucasia	Antioquia	2014	Own data unplublished
Anopheles rangeli	9.21256	-76.1699	Moñitos	Córdoba	2013	Own data unplublished
Anopheles rangeli	4.10667	-73.5697	Villavicencio	Meta	2002-2003	Brochero et al. 2005
Anopheles rangeli	4.11667	-73.615	Villavicencio	Meta	2008	Ahumada et al. 2013
Anopheles rangeli	6.5344	-73.9834	Cimitarra	Santander	2002	Brochero et al. 2006
Anopheles rangeli	6.6606	-74.0911	Cimitarra	Santander	2002	Brochero et al. 2006
Anopheles rangeli	6.3668	-74.0001	Cimitarra	Santander	2002	Brochero et al. 2006
Anopheles rangeli	6.3161	-73.9501	Cimitarra	Santander	2002	Brochero et al. 2006
Anopheles rangeli	0.183444	-75.8506	Puerto Leguizamo	Putumayo	2006	Orjuela et al. 2013
Anopheles rangeli	0.217889	-75.9441	Puerto Leguizamo	Putumayo	2006	Orjuela et al. 2013
Anopheles rangeli	0.333889	-76.5339	Puerto Asis	Putumayo	2006	Orjuela et al. 2013
Anopheles rangeli	0.515833	-76.495	Puerto Asis	Putumayo	2008	Calle et al. 2008
Anopheles rangeli	7.12389	-73.4285	Girón	Santander	2009-2010	Parra-Henao et al. 2012
Anopheles rangeli	6.96036	-73.3614	Zapatoca	Santander	2009-2010	Parra-Henao et al. 2012
Anopheles rangeli	7.72	-74.66	El Bagre	Antioquia	2016	SIB (2020)
Anopheles rangeli	7.03303	-71.8004	Saravena	Arauca	1981	SIB (2020)
Anopheles rangeli	5.97656	-74.5955	Pto Boyaca	Boyacá	1971	SIB (2020)
Anopheles rangeli	5.44671	-74.6687	La Dorada	Caldas	1943	SIB (2020)
Anopheles rangeli	7.1634	-75.267	Tres esquinas	Caquetá	1970	SIB (2020)
Anopheles rangeli	1.59666	-75.6021	Florencia	Caquetá	1970	SIB (2020)
Anopheles rangeli	4.58109	-74.2965	Soacha	Cundinamarca		SIB (2020)
Anopheles rangeli	3.55	-73.72	Granada	Meta	2007	SIB (2020)
Anopheles rangeli	3.57133	-73.7168	Granada	Meta		SIB (2020)
Anopheles rangeli	4.04876	-73.7229	Villavicencio	Meta	1965	SIB (2020)
Anopheles rangeli	4.11188	-73.6057	Villavicencio	Meta	1965	SIB (2020)
Anopheles rangeli	414669	-7361867	Villavicencio	Meta	1947	SIB (2020)
Anopheles rangeli	4.14812	-73.6416	Villavicencio	Meta	1971	SIB (2020)
Anopheles rangeli	2.65014	-73.9317	Vista Hermosa	Meta		SIB (2020)
Anopheles rangeli	4.20207	-73.4704	Restrepo	Meta	1935	SIB (2020)
Anopheles rangeli	4.19669	-73.4687	Restrepo	Meta	1935	SIB (2020)
Anopheles rangeli	8.45639	-76.125	Villavicencio	Meta	1947	SIB (2020)
Anopheles rangeli	7.04674	-73.8687	Barrancabermeja	Santander	1943	SIB (2020)
Anopheles squamifemur	7.58478	-75.2284	Cáceres	Antioquia	2014	Own data unplublished
Anopheles strodei	7.12389	-73.4285	Girón	Santander	2009-2010	Parra-Henao et al. 2012
Anopheles strodei	0.515833	-76.495	Puerto Asis	Putumayo	2008	Calle et al. 2008
Anopheles strodei	7.03303	-71.8004	Saravena	Arauca	1982	SIB (2020)
Anopheles strodei	4.14669	-73.6187	Villavicencio	Meta	1946	SIB (2020)
Anopheles triannulatus	7.86375	-76.5763	Apartado	Antioquia	2014	Own data unplublished
Anopheles triannulatus	8.57178	-76.4056	Arboletes	Antioquia	2013	Own data unplublished
Anopheles triannulatus	7.58278	-75.3502	Cáceres	Antioquia	2008	Calle et al. 2008
Anopheles triannulatus	7.67997	-74.8953	Caucasia	Antioquia	2014	Own data unplublished
Anopheles triannulatus	7.52325	-74.7254	El Bagre	Antioquia	2008-2010	Naranjo-Díaz et al. 2013
Anopheles triannulatus	7.94194	-74.8292	Nechi	Antioquia	2013	Naranjo-Díaz et al. 2023
Anopheles triannulatus	8.48019	-76.6647	Necocli	Antioquia	2013	Own data unplublished
Anopheles triannulatus	8.66203	-76.5467	San Juan de Urabá	Antioquia	2014	Own data unplublished
Anopheles triannulatus	7.53903	-75.3664	Tarazá	Antioquia	2015	Montoya et al. 2017
Anopheles triannulatus	5.96603	-76.7275	Medio Atrato	Chocó	2015	Montoya et al. 2017
Anopheles triannulatus	6.08889	-76.7284	Medio Atrato	Chocó	2015	Montoya et al. 2017
Anopheles triannulatus	8.74765	-76.1295	Canalete	Córdoba	2014	Own data unplublished
Anopheles triannulatus	7.71381	-75.5126	Santa Clara	Córdoba	2015	Montoya et al. 2017
Anopheles triannulatus	7.73731	-75.6867	Puerto Libertador	Córdoba	2016	Atencia et al_2018
Anopheles triannulatus	7.72872	-75.8551	Puerto Libertador	Córdoba	2008-2010	Naranjo-Díaz et al. 2013
Anopheles triannulatus	8.73281	-75.9042	Monteria	Córdoba	2013	Own data unplublished
Anopheles triannulatus	7.9953	-75.5082	Montelíbano	Córdoba	2016	Atencia et al_2018
Anopheles triannulatus	9.21256	-76.1699	Moñitos	Córdoba	2013	Own data unplublished
Anopheles triannulatus	8.21764	-75.7391	Planeta Rica	Córdoba	2016	Atencia et al_2018
Anopheles triannulatus	8.58783	-75.3924	Sahagún	Córdoba	2016	Atencia et al_2018
Anopheles triannulatus	9.39469	-75.7816	San Antero	Córdoba	2013	Own data unplublished
Anopheles triannulatus	8.04303	-76.09	Tierralta	Córdoba	2015	Montoya et al. 2017
Anopheles triannulatus	7.95112	-76.2575	Tierralta	Córdoba	2016	Atencia et al_2018
Anopheles triannulatus	7.52325	-74.7254	Tierralta	Córdoba	2008-2010	Naranjo-Díaz et al. 2013
Anopheles triannulatus	8.13553	-76.2258	Valencia	Córdoba	2013	Own data unplublished
Anopheles triannulatus	4.11667	-73.615	Villavicencio	Meta	2008	Ahumada et al. 2013
Anopheles triannulatus	7.07222	-73.4917	Betulia	Santander	2009-2010	Parra-Henao et al. 2012
Anopheles triannulatus	7.05881	-73.482	Betulia	Santander	2009-2010	Parra-Henao et al. 2012
Anopheles triannulatus	6.3161	-73.9501	Cimitarra	Santander	2002	Brochero et al. 2006
Anopheles triannulatus	6.6606	-74.0911	Cimitarra	Santander	2002	Brochero et al. 2006
Anopheles triannulatus	6.5344	-73.9834	Cimitarra	Santander	2002	Brochero et al. 2006
Anopheles triannulatus	0.183444	-75.8506	Puerto Leguizamo	Putumayo	2006	Orjuela et al. 2013
Anopheles triannulatus	0.217889	-75.9441	Puerto Leguizamo	Putumayo	2006	Orjuela et al. 2013
Anopheles triannulatus	0.333889	-76.5339	Puerto Asis	Putumayo	2006	Orjuela et al. 2013
Anopheles triannulatus	5.74	-75.6	La Pintada	Antioquia	2023	SIB (2020)
Anopheles triannulatus	7.61	-74.71	El Bagre	Antioquia	2016	SIB (2020)
Anopheles triannulatus	7.72	-74.66	El Bagre	Antioquia	2016	SIB (2020)
Anopheles triannulatus	8.37	-76.55	Turbo	Antioquia	2015	SIB (2020)
Anopheles triannulatus	10.5968	-74.2021	Aracataca	Magdalena	1913	SIB (2020)
Anopheles triannulatus	3.56506	-73.7145	Granada	Meta		SIB (2020)
Anopheles trinkae	4.14669	-73.6187	Villavicencio	Meta	1947	SIB (2020)
Anopheles trinkae	4.04876	-73.7229	Villavicencio	Meta	1965	SIB (2020)
Anopheles trinkae	3.98002	-73.7687	Acacias	Meta	1949	SIB (2020)
